# Supplementary material for: A Notch-mediated, temporal asymmetry in BMP pathway activation promotes photoreceptor subtype diversification
Source: PLoS Biol. 2019 Jan 31;17(1):e2006250. doi: 10.1371/journal.pbio.2006250 (PMC6372210; doi:10.1371/journal.pbio.2006250)
Supplement: S1 Data — (ODS) [file pbio.2006250.s001.ods]

## Sheet: Fig_1
double labelled cells		exorh mRNA/red opsin mRNA				exorh mRNA/parietopsin mRNA				parietopsin mRNA/red opsin mRNA				exorh:egfp/parietopsin:CFP
per embryo
		0				0					0				0
		0				1					0				0
		0				0					0				0
		0				0					0				0
		0				1					0				0
		0				0					0				0
		0				0					0				0
		1				0					0				0
		0				0					0				0
		0				0					0
		0				0					0
		0				0					0
		0				0					0
		0				1					0
		0				0					0
		0				0					0
		0									0
		0									0
		0									0
											0
											0
											0
											0
											0
											0
											0
											0
											0
number of embryos		1 out of 19				3 out of 16					0 out of 28
showing coexpression

## Sheet: Fig_2
	24 hpf	exorh+ cells	PT+ cells		26 hpf	exorh+ cells	PT+ cells		28 hpf	exorh+ cells	PT+ cells		30 hpf	exorh+ cells	PT+ cells
		4	0			7	1			17	0			9	0
		5	0			11	0			16	0			16	2
		7	0			9	0			17	0			11	6
		4	0			14	0			14	0			9	0
		3	0			7	0			17	0			16	2
		4	0				0			16	0
			0				0			11	0
			0				0			9	3
			0				0			8	0
			0				5			8	0
										13	0
											0
											0
											2
											0
											0
											0
											0
											0
											3
											0
average		4,5	0			9,6	0,6			13,27272727	0,380952381			12,2	2
stdev		1,378404875	0			2,966479395	1,577621275			3,888730155	0,973457265			3,563705936	2,449489743

## Sheet: Fig_3_G
Notch KD = Tg(hsp70l:dnXla.Rbpj-MYC) vu21				Tg(aanat2:gfp)y8
	23hpf			26hpf			36hpf			42hpf			48hpf
	WT	Notch KD		WT	Notch KD		WT	Notch KD		WT	Notch KD			WT	Notch KD
	15	9		12	19		36	32		32	43			21	33
	5	19		10	20		25	33		25	52			37	29
	15	14		8	14		30	33		28	43			34	39
	3	12		19	25		27	37		25	23			21	23
		19		14	22		25	30		33	33			39	23
		24					23	40		29	38			28	33
		17					26	31		23	33			20	40
		6					21	30		35	40			22	35
		18					28	31			33			34	26
		21					30				31			29	30
		20									34			33	31
		9												22	30
		25													39
		10													20
															27
															31
															40
average	10	15,92857143		12,6	20		27,1	33		28,75	36,63636364			28,33333333	31,11764706
stdev	6,403124237	5,967402292		4,219004622	4,062019202		4,228212125	3,391164992		4,301162634	7,710677367			8,76356092	5,717596444

## Sheet: Fig_3H
Notch KD : Tg(hsp70l:dnXla.Rbpj-MYC) vu21				exorh+ cells			PT+ cells
				WT	Notch KD		WT	Notch KD
				15	43		6	2
				15	26		8	5
				25	36		17	8
				20	28		17	4
							10	4
							14	1
							9	5
								3
								4
average				18,75	33,25		11,57142857	4
stdev				4,787135539	7,804912983		4,429339411	2

## Sheet: Fig_4
Notch KD : Tg(hsp70l:dnXla.Rbpj-MYC) vu21
	Figure 4H		Numbers			WT	Notch KD		Figure 4I		WT(n=13)
						(n=28)	(n=12)			PhR-PhR	12
					PhR-PhR	19	9			PhR-ø	1
					PhR-ø	9	3
			Percentages			WT	Notch KD
						(n=28)	(n=12)				WT(n=13)
					PhR-PhR	67,8	75			PhR-PhR	92,30%
					PhR-ø	32,2	25			PhR-ø	7,70%

## Sheet: Fig_5E
Notch KD = Tg(hsp70l:dnXla.Rbpj-MYC) vu21					BMPRE-AAV.Mlp:EGFP+ cells
					WT	Notch KD
					9	6
					9	13
					6	13
					10	17
					11	16
					13	16
					9	7
					7	12
					9	11
					7	13
					7
					8,818181818	12,4
					2,040499048	3,65756446

## Sheet: Fig_5F
Notch KD = Tg(hsp70l:dnXla.Rbpj-MYC) vu21			15 hpf			16 hpf			18 hpf			20 hpf
			WT	Notch KD		WT	Notch KD		WT	Notch KD		WT	Notch KD
	SMAD 1/5/8 + cells		0	10		7			30	16		20
			14	9		11	18		16	19		26
			4	4		13	0		19	22		38
			10	10		0	0		31	11		30	23
			17	30		11	15		17	16		19	29
			20	28		0	10		33	18		27	28
			8	14		3	6		34	27		21	6
			16	12		2			29	18		38	23
			0	22		5			25			20	11
			11	15					14			32	30
			1	12					14			28	29
			8	9					21			28	26
			43	6					40			32	27
			0	18					40				14
			8	0					26				26
			33	3									18
			12	8
			26	12
			5	26
			4	12
			12	13		5,777777778	8,166666667		25,93333333	18,375		27,61538462	22,30769231
			11,44782213	8,182137155		4,969350505	7,547626559		8,859753839	4,688511796		6,436076206	7,706973199

## Sheet: Fig_6A
Notch KD = Tg(hsp70l:dnXla.Rbpj-MYC) vu21				numbers	WT	Notch KD
					(n=46)	(n=31)
				2 Bre+	37	26
				Bre+/ ø	9	5
				percentages	WT	Notch KD
					(n=46)	(n=31)
				2 Bre+	80,4	81
				Bre+/ ø	19,6	19

## Sheet: Fig_6C
Notch KD = Tg(hsp70l:dnXla.Rbpj-MYC) vu21				numbers	WT(n=15)	Notch KD (n=18)
				t1=t2=0	2	8
				t1> 0, Δt=0	0	2
				Δt > 0	13	10
				percentages
					WT(n=15)	Notch KD (n=18)
				t1=t2=0	13,3	44,4
				t1> 0, Δt=0	0	11,1
				Δt > 0	86,76	44,4

## Sheet: Fig_7H
	exorh+ cells	WT	BMP2b10hpf	BMP2b12hpf	BMP2b14hpf	BMP2b15hpfBMP2b16hpf		BMP2b18 hpf	BMP2b21hpf
		17	51	45	56	25	30	16	25
		13	60	29	33	54	25	28	23
		10	31	29	67	30	26	34	17
		26	68	38	50	23	18	25	15
		23	53	26		17	23	19	17
		18	64	34		20	24	29	23
		19	32	34		62	20	36	19
		25		30			16	30	20
		22		36			21	27	25
		28					33	30	26
		24					32		26
		27					16		10
		22					21		21
		22					18		18
		16					23		18
		22							25
		19							26
		15							33
		13							24
		20							28
		18							21
		19							20
		12
		14
		14
		10
		12
		13
		12
		15
		18
		11
		20
		17
		24
		9
		14
		19
		24
		22
		20
		18
		24
		12
		20
		24
		12
		20
		22
		19
		22	51,28571429	33,44444444	51,5	33	23,06666667	27,4	21,81818182
		19	14,73899913	5,790317589	14,20093894	17,70122406	5,404583593	6,149977416	5,029781436
		24
		19
		16
		18
		22
		21
		16
		14
		15
		17
		21
		16
		24
		30
		18,53030303
		4,791722661

[truncated: 1 more sheets: Fig_7I]
