# Supplementary material for: A Notch-mediated, temporal asymmetry in BMP pathway activation promotes photoreceptor subtype diversification
Source: PLoS Biol. 2019 Jan 31;17(1):e2006250. doi: 10.1371/journal.pbio.2006250 (PMC6372210; doi:10.1371/journal.pbio.2006250)
Supplement: S2 Data — (ODS) [file pbio.2006250.s002.ods]

## Sheet: S1_Fig
number of
co-labelled cells per embryo
		Tg(exorh:egfp)/red mRNA				Tg(exorh:egfp)/PT mRNA				Tg(2.2parietopsin:CFP)/ exorh mRNA					Tg(2.2parietopsin:CFP)/red opsin mRNA
			0				0				0					0
			2				0				2					0
			0				0				0					0
			0				0				0					0
			0				0				0
			0				0
			0				0
			1				0
			0				0
			0				0
			0				0
			0
			0
			0
			0
			0
		Tg(exorh:egfp)/exorh mRNA				Tg(2.2parietopsin:CFP)/PT mRNA
		GFP+	GFP+exorh+			CFP+	CFP+ PT+
		4	4			3	0
		8	7			2	2
		8	8			4	4
		6	5			2	2
						3	3
	SUM	26	24			11	14
	% coexpression		92,30%				78,60%

## Sheet: S2_Fig
		Tg(exorh:egfp)/rhodopsin mRNA			GFP+	GFP+/rhodopsin+
Number of cells					7	7
					6	6
					2	2
					11	6
					8	7
					12	7
					9	8
					16	10
					12	8
					11	10
					8	7
				SUM	102	78
				percentage		76,50%
				coexpression

## Sheet: S3A_Fig
Notch KD = Tg(hsp70l:dnXla.Rbpj-MYC) vu21				WT	Notch KD
	HuC/D+ cells			27	35
				25	36
				30	36
				29	43
				35	31
				26	30
				28	39
				28	32
				20	37
					28
					29
					35
					31
		average		27,55555556	34
		stdev		4,034572812	4,320493799

## Sheet: S3B_Fig
Tg(aanat2:GFP)		24 hpf			30 hpf			36 hpf			48 hpf
DAPT 90%epiboly		DMSO	DAPT		DMSO	DAPT		DMSO	DAPT		DMSO	DAPT
											40
											36
											36
											37
											36
					20				31		38
					19				34		35	24
			17		21				21		33	29
			18		22				23		44	32
			19		16	32		24	43		38	33
			19		22	18		26	47		34	35
			29		24	17		29	33		38	39
		13	32		23	24		33	38		46	29
		16	20		24	26		21	39		39	33
		18	32		19	43		30	26		37	29
		23	21		26	24		30	41		39	31
		14	25		19	26		25	37		36	32
average		16,8	23,2		21,25	26,25		27,25	34,41666667		37,76470588	31,45454545
stdev		3,962322551	5,846176338		2,800162333	8,259194011		3,918819064	8,039203187		3,288795596	3,856517506

## Sheet: S3C_Fig
DAPT 90%epiboly		DMSO	DAPT
exorh mRNA		14	14			6	3
		13	23			5	2
		13	18			5	4
		14	19			6	1
		15	17			4	2
		12	16			7	2
		17	25			8
		13	15
		18	24
		19	19
		13	18
			13
			26
			23
average		14,63636364	19,28571429			5,857142857	2,333333333
stdev		2,335496832	4,232267467			1,345185418	1,032795559

## Sheet: S6_Fig
Tg(BMPRE-AAV.Mlp:d2EGFP)mw30				WT	Notch KD
Notch KD = Tg(hsp70l:dnXla.Rbpj-MYC) vu21
				25	19
				21	24
				16	20
				19	17
				8	20
				25	18
				24	31
				8	23
				12	35
				13	20
				17	19
				16	22
					19
					16
					22
					25
					12
					18
					26
					21
					20
					29
					33
					28
average				17	22,375
stdev				6,045283661	5,593571621
