# Supplementary material for: A Notch-mediated, temporal asymmetry in BMP pathway activation promotes photoreceptor subtype diversification
Source: PLoS Biol. 2019 Jan 31;17(1):e2006250. doi: 10.1371/journal.pbio.2006250 (PMC6372210; doi:10.1371/journal.pbio.2006250)
Supplement: S3 Data — (ODT) [file pbio.2006250.s003.odt]

To reconstruct movies, we used two scripts
FILM:
open("");
titre=getTitle;
w=getWidth;
h=getHeight;
newImage("film", "8-bit Color", w, h, 1);
film=getTitle;
selectWindow(titre);
Dialog.create("adding frames");
Dialog.addMessage("Do you wish to add a frame?")
Dialog.show();
showMessageWithCancel("Do you wish to add a frame?")
run ("Run... ", "run=X ");

where X= path and folder where FILM2 is installed

FILM2 :

selectWindow("film");
run("Add Slice");
title = "Adding frames";
msg = "move to the frame to be added and click \"OK\".";
 waitForUser(title, msg);
run("Copy");
selectWindow("film");
run("Paste");
//run("Add Slice");
showMessageWithCancel("Do you wish to add a frame?")
run("Run... ", "run=X");
